# Supplementary material for: MicroRNA-200c Affects Milk Fat Synthesis by Targeting PANK3 in Ovine Mammary Epithelial Cells
Source: Int J Mol Sci. 2022 Dec 9;23(24):15601. doi: 10.3390/ijms232415601 (PMC9779841; doi:10.3390/ijms232415601)
Supplement: Supplementary file 1 [file ijms-23-15601-s001.zip]

Archive with 1 entries (1 files):
- ijms-2006358-supplementary.pdf
